# Supplementary material for: Biomarkers in Natural Fish Populations Indicate Adverse Biological Effects of Offshore Oil Production
Source: PLoS One. 2011 May 23;6(5):e19735. doi: 10.1371/journal.pone.0019735 (PMC3100293; doi:10.1371/journal.pone.0019735)
Supplement: Dataset S1 — Raw data on which the statistical analyses are based. (XLS) [file pone.0019735.s001.xls]

## Sheet: Offshore oil production and ...
Specimen	Place	Species	Sex	PFE 290/334 [µg/ml]	PFE 341/383 [µg/ml]	PFE 380/430 [µg/ml]	2-OH-naphthalene [ng/g]	EROD [pmole/min/mg]	CYP1A [abs/mg]	Ratio EROD/CYP1A	GST [µmole/min/mg]	GR [nmle/min/mg]	GSH peroxidase [nmole/min/mg]	n3/n6 fatty acids ratio	20:4-n6 arach. acid [mg/g]	Alpha-tocopherol [µg/g]	DNA adducts without Haddock-spot [nmole/mole]	DNA adducts in Haddock-spot [nmole/mole]
323-H-1	Tampen	Haddock	Male					316.236	0.1559	2.02845	0.218754	6.45421	354.08	7.21308	0.28	3.335	9.15	3.64
323-H-2	Tampen	Haddock	Male	3.6	0.97	0.876	15	1014.36	0.290725	3.48908	0.169392	7.27446	299.494	7.65548	0.26	4.71	17.96	3.86
323-H-3	Tampen	Haddock	Female	6.62	1.56	0.389	16.8	227.703	0.123298	1.84677	0.501202	14.0402	286.878	10.0784	0.2	2.87	8.58	1.46
323-H-4	Tampen	Haddock	Female	5.06	1.36	0.389	47.6	117.584	0.137602	0.854523	0.40015	11.5495	354.615	8.6	0.25	2.45	6.13	1.25
323-H-5	Tampen	Haddock	Female	11.09	2.72	0.681	25.5				0.466997	12.3073	243.169	9.11307	0.2	2.775	4.41	1.78
323-H-6	Tampen	Haddock	Female				48.3	146.404	0.112526	1.30107	0.287856	14.1528	366.256	9.34662	0.25	2.735	14.82	2.22
323-H-7	Tampen	Haddock	Female	7.59	1.65	0.584	17.6	87.7312	0.334175	0.262531	0.2889	9.26376	365.324	12.6	0.16	2.52	4.59	1.04
329-H-1	Tampen	Haddock	Male	20.14	2.04	0.487	22.6				0.491171	12.5306	184.798	8.52569	0.23	2.845	23.91	2.18
329-H-2	Tampen	Haddock	Female	13.62	2.53	0.584		643.985	0.275295	2.33925	0.84823	11.3672	489.366	8.63198	0.22	3	34.16	6.62
329-H-3	Tampen	Haddock	Female	8.37	2.34	0.584	27.9				0.271789	16.6835	394.627	9.53954	0.17	3.1	35.22	11.14
329-H-4	Tampen	Haddock	Female					668.095	0.406202	1.64473	0.637191	13.0715	362.229			2.245	30.08	4.06
329-H-5	Tampen	Haddock	Male	11.97	2.72	0.681	6.7	501.887	0.410156	1.22365	0.867509	12.8698	271.874			1.86	26.74	1.73
329-H-6	Tampen	Haddock	Male	9.73	2.24	0.487	13.8	62.0132	0.144075	0.430423	0.476433	14.6875	242.794			3.535	35.3	4.01
329-H-7	Tampen	Haddock	Female	15.47	4.38	0.876	31.8	173.187	0.120632	1.43566	0.372761	13.938	125.788			2.535
329-H-8	Tampen	Haddock	Female	9.73	1.07	0.973	26.7	194.812	0.351828	0.553714	0.686681	10.7395	431.939			3.29	23.85	1.48
329-H-9	Tampen	Haddock	Female	0.68	0.1	0.097	22.7	2.5465	0.0611376	0.0416519	0.222195	12.0967	184.687			2.98	4.04	1.64
329-H-10	Tampen	Haddock	Male	11.09	2.43	0.973	19.3				0.758465	14.1794	596.238			1.535	16.31	0
329-H-11	Tampen	Haddock	Female	12.46	2.82	0.876		132.54	0.263956	0.502128	0.746964	13.6448					19.02	1.88
329-H-12	Tampen	Haddock	Female	19.27	4.67	0.876	6.9	386.592	0.310417	1.24539	0.511805	15.9455					21.57	2.57
329-H-13	Tampen	Haddock	Female	5.64	1.17	0.487	19.8	219.522	0.124993	1.75627	0.752748	11.8869					5.84	3.74
329-H-14	Tampen	Haddock	Male	12.07	3.11	1.07	17.2	166.341	0.118015	1.40949	0.223423	8.42464					7.96	0
329-H-15	Tampen	Haddock	Female	17.52	4.77	1.265	28.1	466.018	0.31243	1.49159	0.903397	14.8424
329-H-16	Tampen	Haddock	Female	14.89	2.82	0.584	4.8	218.245	0.321225	0.679415	0.322332	11.5551					28.5	0
329-H-17	Tampen	Haddock	Female	9.54	1.95	0.487	10.3	256.322	0.445936	0.574796	0.40984	18.0379					36.58	4.21
329-H-18	Tampen	Haddock	Female	19.27	4.77	1.07	7	243.1	0.351913	0.690794	0.408774	12.5102					13.15	1.16
329-T-1	Tampen	Cod	Female					165.953	0.019275	8.60976	0.162392	32.9949	613.827	11.8771	0.16	5.47
329-T-2	Tampen	Cod	Female					29.3779	0.01725	1.70307	0.133445	26.0778	389.378	8.00897	0.23	4.495
329-T-3	Tampen	Cod	Male					17.5047	0.00915	1.91308	0.26813	22.0561	356.568	13.594	0.11	5.47
329-T-4	Tampen	Cod	Male					59.6993	0.007475	7.98653	0.22644	27.1255	347.502	16.7541	0.08	3.715
330-T-1	Tampen	Cod	Male					88.4511	0.010725	8.24718	0.225154	43.9612	458.022	12.1149	0.14	2.5
330-T-2	Tampen	Cod	Male					115.919	0.01205	9.61984	0.417628	28.9117	171.646	11.3017	0.17	3.98
330-T-3	Tampen	Cod	Female					109.22	0.0227	4.81147	0.248596	56.8331	392.591	10.718	0.17	3.61
330-T-4	Tampen	Cod	Male								0.251281	38.2875	567.678	8.32275	0.22	4.515
330-T-5	Tampen	Cod	Male					116.733	0.0102	11.4444	0.445571	27.2034	302.763	9.38725	0.21	3.595
330-T-6	Tampen	Cod	Male					155.059	0.016925	9.16153	0.279951	20.9783	474.228	9.65046	0.18
360-H-1	Sleipner	Haddock	Male	18.68	0.58	0.292	15				0.303738	13.5216	348.604	11.5253	0.17		5.85	2.04
360-H-2	Sleipner	Haddock	Male	2.92	0.97	0.389	16.9				0.409155	14.0956	313.533	11.9852	0.17		3.97	1.44
360-H-3	Sleipner	Haddock	Male	12.16	0.29	0.195	15.8				0.219425	11.415	410.231	10.9205	0.15		4.68	2.68
360-H-4	Sleipner	Haddock	Male	2.24	1.07	0.487	13				0.177677	18.8266	147.54	13.0273	0.13
360-H-5	Sleipner	Haddock	Male	3.89	1.56	0.778	7.4				0.1724	18.701	241.215	10.8073	0.17		4.68	1.69
360-H-6	Sleipner	Haddock	Male	20.34	1.27	0.584	9.7				0.371551	15.902	217.699	11.8706	0.14		5.6	5.41
360-H-7	Sleipner	Haddock	Male	7.78	1.27	0.681	14.4				0.177769	12.5653	290.217	13.4417	0.13		3.78	1.88
360-H-8	Sleipner	Haddock	Female	3.21	0.68	0.292	15.1				0.354496	16.1726	217.903	12.4607	0.13		2.39	0.65
360-H-9	Sleipner	Haddock	Male	4.09	2.53	0.973	3.8				0.42173	16.866	233.95	12.1789	0.14		18.51	3.74
360-H-10	Sleipner	Haddock	Male	7.4	2.92	1.168					0.494755	11.8183	282.9	9.58538	0.13
360-H-12	Sleipner	Haddock	Female	8.56	1.75	0.681	9.8				0.400473	11.7633					8.22	1.86
360-H-13	Sleipner	Haddock	Female	3.6	1.36	0.584	12				0.221707	9.76777					5.91	1.78
360-H-14	Sleipner	Haddock	Female	1.46	0.88	0.292	27.4				0.307175	13.2778					2.22	1.07
360-H-15	Sleipner	Haddock	Female	5.06	2.14	0.778	24.5				0.247057	14.2028
360-H-16	Sleipner	Haddock	Male	9.05	4.38	1.849	25.5				0.396962	10.7491
360-H-17	Sleipner	Haddock	Male	6.33	2.82	0.973	15.1				0.195359	13.6533
360-H-18	Sleipner	Haddock	Male	6.81	2.82	1.265	15.5				0.371895	11.2885
360-H-19	Sleipner	Haddock	Male	6.23	3.5	1.265	20.1				0.392849	14.9841
360-H-20	Sleipner	Haddock	Male	6.13	2.53	1.07	18				0.217772	14.1003
360-H-21	Sleipner	Haddock	Female	4.48	1.56	0.584	9.8				0.234668	10.2123					4.64	4.23
360-H-22	Sleipner	Haddock	Female	6.62	3.31	1.362					0.342015	10.738					3.69	3.16
361-H-1	Sleipner	Haddock	Female	5.55	1.85	0.876	11.8				0.432026	15.394					11.99	4.5
361-H-2	Sleipner	Haddock	Female	3.99	1.85	0.778	12.4				0.248636	13.821					16.98	7.7
361-H-3	Sleipner	Haddock	Female	7.3	2.53	1.265	6.1				0.220221	14.4606					4.7	2.18
364-T-1	Egersund	Cod	Female					54.2651	0.0095	5.71211	0.278137	33.7623	129.703	17.6957	0.11	5.055
364-T-2	Egersund	Cod	Male					73.2752	0.009875	7.42028	0.448433	40.252	381.591	16.697	0.14	7.4
364-T-3	Egersund	Cod	Female					58.8939	0.013375	4.40329	0.0930078	22.2605	122.779	15.1897	0.14	4.195
364-T-4	Egersund	Cod	Male					52.9628	0.008	6.62035	0.222854	31.9287	251.889	22.659	0.09	4.195
364-T-5	Egersund	Cod	Female					60.2361	0.004725	12.7484	0.123222	26.6816	213.49	21.382	0.08	4.515
364-T-6	Egersund	Cod	Female					121.379	0.01525	7.95925	0.0864503	28.1277	245.305	21.6776	0.1	6.105
364-T-7	Egersund	Cod	Male					79.5805	0.01035	7.68894	0.154173	20.4214	280.569	13.4572	0.13	5.795
364-T-8	Egersund	Cod	Male					77.9281	0.011275	6.91158	0.206824	18.6098	282.785	14.9115	0.14	7.185
364-T-9	Egersund	Cod	Male					108.986	0.0079	13.7957	0.300855	18.7698	212.742	17.2632	0.12	5.375
364-T-10	Egersund	Cod	Female					38.7145	0.011125	3.47996	0.0658697	27.0418	234.677			4.52
364-T-11	Egersund	Cod	Female					84.7668	0.01015	8.35141	0.297649	34.0996
364-T-12	Egersund	Cod	Female					56.1296	0.01035	5.42315	0.0307235	23.5313
364-T-13	Egersund	Cod	Female					73.0182	0.007325	9.96835	0.029473	25.2835
364-T-14	Egersund	Cod	Male					9.96629	0.01255	0.794126	0.0562567	23.8226
366-T-1	Egersund	Cod	Male					76.1525	0.006875	11.0767	0.281949	37.5827	72.8408
366-T-2	Egersund	Cod	Female					108.737	0.0226	4.81136	0.164384	36.4157	65.6091
366-T-3	Egersund	Cod	Female					22.593	0.006525	3.46253	0.121933	10.4958	79.4707
366-T-4	Egersund	Cod	Female					11.9534	0.004025	2.9698	0.111012	15.6089	237.789
366-T-5	Egersund	Cod	Female					66.287	0.00775	8.55317	0.0665593	18.9518	302.795
366-T-6	Egersund	Cod	Female					56.9486	0.004225	13.479	0.0442548	19.8661	364.712
366-T-7	Egersund	Cod	Male					150.702	0.016575	9.09211	0.362594	33.38
366-T-8	Egersund	Cod	Male					3.24171	0.00915	0.354285	0.108501	23.0177
366-T-9	Egersund	Cod	Female					40.7717	0.010625	3.83733	0.0769799	27.9376
366-T-10	Egersund	Cod	Male								0.150878	27.7367
366-T-11	Egersund	Cod	Female					87.5367	0.0122	7.17514	0.111759	21.1073
368-H-1	Egersund	Haddock	Female	3.21	1.27	0.584	10.8	141.975	0.138462	1.02537	0.39237	10.5838	170.523	11.057	0.17	4.09	2.84	2.19
368-H-2	Egersund	Haddock	Female	1.95	0.68	0.292	5.1	323.849	0.220531	1.4685	0.392023	17.8523	193.387	10.6136	0.19	5.9	0.16	0
368-H-3	Egersund	Haddock	Female	5.16	1.07	0.584		328.956	0.204506	1.60854	0.299512	14.378	210.827	9.85908	0.19	8.11	1.93	1.3
368-H-4	Egersund	Haddock	Female	4.87	1.56	0.584	6.2	75.6517	0.169465	0.446414	0.261456	11.8824	216.305	13.5078	0.14	6.02	0.25	0
368-H-5	Egersund	Haddock	Female	4.48	1.27	0.487	6.7	201.828	0.221216	0.912356	0.415379	11.7931	142.427	10.9003	0.17	7.065	4.82	2.14
368-H-6	Egersund	Haddock	Female	4.87	1.46	0.681	8.8	294.008	0.290675	1.01146	0.339044	13.3625	185.723	11.2367	0.15	6.51	4.43	3.86
368-H-7	Egersund	Haddock	Female	3.41	0.68	0.292	9.4	292.051	0.244505	1.19446	0.416464	11.8707	217.895	11.7787	0.15	8.985	2.92	2.07
368-H-8	Egersund	Haddock	Female	3.5	1.17	0.487	8	113.858	0.0870125	1.30853	0.35853	13.5833	316.4	13.2184	0.14	6.41	0.46	0
368-H-9	Egersund	Haddock	Male	4.18	0.58	0.389	13.8				0.22409	10.0857	161.4	11.3622	0.17	7.112	7.23	7.97
368-H-10	Egersund	Haddock	Male	11	2.72	0.876	13.7				0.405952	11.2355	220.4			8.13	10.49	4.97
369-H-1	Egersund	Haddock	Male	5.45	1.65	0.584	10	392.41	0.16915	2.3199	0.468737	9.91635	241.715			4.097	11.54	12.49
369-H-2	Egersund	Haddock	Female	4.18	1.56	0.778	13				0.165625	14.4678	486.581			9.12	2.68	1.31
369-H-3	Egersund	Haddock	Male	1.75	1.07	0.389	14.4	38.8887	0.169302	0.2297	0.318715	11.2894	333.134			6.52	1.4	1.56
369-H-4	Egersund	Haddock	Male	2.34	1.07	0.487	9.7	284.63	0.200223	1.42157	0.274608	10.4449	222.043			8.11	7.19	8.09
369-H-5	Egersund	Haddock	Female	6.13	0.88	0.292	12.4				0.343136	11.3022	302.106				3.23	1.55
369-H-6	Egersund	Haddock	Male	5.06	1.65	1.557	20.5	440.622	0.305483	1.44238	0.707511	16.223	241.621				7.42	18.37
369-H-7	Egersund	Haddock	Female	5.94	1.27	0.778	19.5						185.545
369-H-8	Egersund	Haddock	Female	12.36	0.97	0.389		50.468	0.108236	0.466278	0.416183	13.149	298.458				2.7	3.91
369-H-9	Egersund	Haddock	Male	8.86	2.24	0.681	33.2	296.772	0.216558	1.37041	0.517778	13.9382	236.324
369-H-10	Egersund	Haddock	Female	5.64	2.14	0.778	17.9	92.4467	0.118755	0.778467	0.857999	20.2461	107.332				1.24	0
369-H-11	Egersund	Haddock	Male	4.48	0.68	0.389	11.7	228.071	0.449609	0.507264	0.170191	11.0278
369-H-12	Egersund	Haddock	Female	5.25	2.24	1.362	8.4	219.444	0.112173	1.9563	0.458614	13.1942					2.72	2.77
369-H-13	Egersund	Haddock	Female	3.5	0.58	0.292	18.2	13.3076	0.0995099	0.133731	0.307429	12.6677
369-H-14	Egersund	Haddock	Female	4.28	2.43	0.876	4.7	171.377	0.0842708	2.03364	0.234574	11.4027					3.42	3.68
369-H-15	Egersund	Haddock	Female	5.74	2.53	1.849	9.9	215.303	0.286099	0.752545	0.323048	10.6316					5.65	12.6
752-T-1	Tampen	Cod	Male					72.1791	0.00535	13.4914	0.244093	32.2848
752-T-2	Tampen	Cod	Male					76.5164	0.01125	6.80146	0.104723	25.8219
752-T-3	Tampen	Cod	Female					128.739	0.0215	5.98784	0.173469	52.0551
752-T-4	Tampen	Cod	Female					103.927	0.004625	22.4708	0.224295	38.0125
752-T-5	Tampen	Cod	Female								0.12863	28.4093
752-T-6	Tampen	Cod	Male					36.6134	0.0044	8.32124	0.124784	38.1956
752-T-7	Tampen	Cod	Male					116.757	0.010325	11.3082	0.16131	45.5812
752-T-8	Tampen	Cod	Female					29.1142	0.0075	3.8819	0.205381	32.7285
752-T-9	Tampen	Cod	Female					151.369	0.00785	19.2826	0.215245	25.9355
752-T-10	Tampen	Cod	Male					114.516	0.006425	17.8235	0.11578	31.6809
752-T-11	Tampen	Cod	Male					64.424	0.008175	7.88061	0.264865	38.3594
752-T-12	Tampen	Cod	Male					91.0869	0.00485	18.7808	0.101654	13.8265
752-T-13	Tampen	Cod	Female					202.175	0.01335	15.1442	0.172979	47.9715
H-36	Fröy	Haddock	Male														1	0
H-38	Fröy	Haddock	Male														4.51	2.09
H-53	Fröy	Haddock	Female														7.83	1.04
H-55	Fröy	Haddock	Female														10.92	4.48
H-84	Fröy	Haddock	Female														15.15	3.89
H-93	Fröy	Haddock	Male														7.42	7.81
H-94	Fröy	Haddock	Female														5.07	3.52
H-101	Fröy	Haddock	Female														2.35	2.61
H-103	Fröy	Haddock	Female														6.65	1.49
H-105	Fröy	Haddock	Male														27.08	5.91
H-171	Fröy	Haddock	Male														6.11	2.82
H-172	Fröy	Haddock	Female														6.89	6.49
H-179	Fröy	Haddock	Female														2.73	1.25
H-180	Fröy	Haddock	Female														4.53	4.51
H-186	Fröy	Haddock	Female														0.33	0
H-187	Fröy	Haddock	Female														2.95	1.72
H-189	Fröy	Haddock	Male														3.35	2.59
H-205	Fröy	Haddock	Female														3.8	2.4
H-206	Fröy	Haddock	Female														4.53	4.51
H-207	Fröy	Haddock	Male														3.83	2.81
1	Iceland	Haddock	Female					1									1.45	1.34
2	Iceland	Haddock	Female					41.51									0.48	5.73
3	Iceland	Haddock	Male					2.46									0.57	38.85
4	Iceland	Haddock	Female					1									0.31	3.71
5	Iceland	Haddock	Female					1
6	Iceland	Haddock	Female					77.48									0.29	2.73
7	Iceland	Haddock	Female					1									0.35	0
8	Iceland	Haddock	Male					11.96									1.4	5.46
9	Iceland	Haddock	Female					50.05									0.95	2.88
10	Iceland	Haddock	Female					1
11	Iceland	Haddock	Male					8.58									0.61	2.4
12	Iceland	Haddock	Female					1									0.34	0
13	Iceland	Haddock	Female					2.7									0.23	0
14	Iceland	Haddock	Female					6									0.37	0
15	Iceland	Haddock	Female					6.3									1.03	2.04
16	Iceland	Haddock	Female					1
17	Iceland	Haddock	Female					6.7
18	Iceland	Haddock	Female					1									0.59	2.1
19	Iceland	Haddock	Male					49.9									0.33	3.95
20	Iceland	Haddock	Female					1
